# Supplementary material for: Protein drug target activation homogeneity in the face of intra-tumor heterogeneity: implications for precision medicine
Source: Oncotarget. 2016 Dec 15;8(30):48534–44. doi: 10.18632/oncotarget.14019 (PMC5564706; doi:10.18632/oncotarget.14019)
Supplement: Supplementary file 2 [file oncotarget-08-48534-s002.xlsx]

## Sheet: Sheet1
	STUDY SET 1 -NORTH/SOUTH
	Cat #	Antibody	Company
	9455	4E-BP1 (T70)	CellSign
	4431	A-Raf (S299)	CellSign
	3661	Acetyl-CoA Carboxylase (S79)	CellSign
	9275	Akt (T308)	CellSign
	4184	AMPKalpha1 (S485)	CellSign
	2696	B-Raf (S445)	CellSign
	9565	beta Catenin (T41/S65)	CellSign
	9427	c-Raf (S338) (56A6)	CellSign
	2341	Chk1 (S345)	CellSign
	3313	Cofilin (S3)	CellSign
	9191	CREB (S133)	CellSign
	2232	EGFR	CellSign
	2234	EGFR (Y1068)	CellSign
	44-794	EGFR (Y1173)	Biosource
	2235	EGFR (Y992)	CellSign
	2441	eIF4G (S1108)	CellSign
	9181	Elk-1 (S383)	CellSign
	2242	ErbB2/HER2	CellSign
	IMG-90189	ErbB2/HER2 (Y1248)	Imgenex
	9101	ERK 1/2 (T202/Y204)	CellSign
	2511	Estrogen Receptor alpha (S118)	CellSign
	9461	FKHR (S256)	CellSign
	9464	FKHR (T24)/FKHRL1 (T32)	CellSign
	3231	Gab1 (Y627)	CellSign
	4161	Glucocorticoid Receptor (S211)	CellSign
	44-604	GSK-3 alpha/beta (Y279/216)	BioSource
	9331	GSK-3alpha/beta (S21/9)	CellSign
	2406	HSP27 (S82)	CellSign
	2386	IRS-1 (S612)	CellSign
	3841	LIMK1 (T508)/LIMK2 (T505)	CellSign
	9121	MEK1/2 (S217/221)	CellSign
	2971	mTOR (S2448)	CellSign
	3031	NF-kappaB p65 (S536)	CellSign
	71-7700	p27 (T187)	Zymed
	9211	p38 MAP Kinase (T180/Y182)	CellSign
	9284	p53 (S15)	CellSign
	9205	p70 S6 Kinase (T389)	CellSign
	07-018	p70 S6 Kinase (T412)	Upstate
	9341	p90RSK (S380)	CellSign
	07-021	PDGF Receptor beta (Y716)	Upstate
	3161	PDGF Receptor beta (Y751)	CellSign
	3061	PDK1 (S241)	CellSign
	9551	PTEN (S380)	CellSign
	9421	Raf (S259)	CellSign
	3590	Rb (S780)	CellSign
	3221	Ret (Y905)	CellSign
	3078	Ros (Y2274)	CellSign
	9348	RSK3 (T356/S360)	CellSign
	4856	S6 Ribosomal Protein (S235/236) (2F9)	CellSign
	2215	S6 Ribosomal Protein (S240/244)	CellSign
	5599	SGK (S78)	CellSign
	2105	Src (Y527)	CellSign
	2101	Src Family (Y416)	CellSign
	91717	Stat1 (Y701)	CellSign
	9134	Stat3 (S727)	CellSign
	2471	VEGFR2 (Y951)	CellSign
	STUDY SET 2 -CRC LIVER METASTASIS
	Cat #	Antibody	Company
	9275	Akt (T308)	CellSign
	9271	AKT (S473)	CellSign
	2914	Aurora A (T288)/B (T232)/C (T198) (D13A11)	CellSign
	2696	B-raf (S445)	CellSign
	2827	Bcl2 (S70)	CellSign
	2864	cAbl (T735)	CellSign
	A0485	cErbB2/HER2	DAKO
	3391	cKit (Y719)	CellSign
	44-792	EGFR (Y1148)	Biosource
	9181	Elk1 (S383)	CellSign
	9571	eNOS (S1177)	CellSign
	9101	ERK 1/2 (T202/Y204)	CellSign
	611806	FAK (Y397)	BD
	9461	FKHR (S256)	CellSign
	9464	FKHR (T24)/FKHRL1 (T32)	CellSign
	9331	GSK3 A/B (S21/9)	CellSign
	9246	IkappaBalpha (S32/36) (5A5)	CellSign
	9121	MEK1/2 (S217/221)	CellSign
	3126	Met (Y1234/1235)	CellSign
	2971	mTOR (S2448)	CellSign
	3031	NFkappaB p65 (S536)	CellSign
	9211	p38 MAPK (T180/Y182)	CellSign
	9208	p70 S6 Kinase (S371)	CellSign
	9341	p90RSK (S380)	CellSign
	07-021	PDGF Receptor beta (Y716)	Upstate
	3061	PDK1 (S241)	CellSign
	44-1100	PRAS40 (T246)	Biosource
	9551	PTEN (S380)	CellSign
	9421	Raf S259	CellSign
	3321	RasGRF1 (S916)	CellSign
	4856	S6 Ribosomal Protein (S235/236) (2F9)	CellSign
	9351	Stat5 (Y694)	CellSign
	2474	VEGFR 2 (Y996)	CellSign
